# Supplementary material for: Lytic coelomocyte death is tuned by cleavage but not phosphorylation of MLKL in echinoderms
Source: PLoS Pathog. 2025 Mar 14;21(3):e1012991. doi: 10.1371/journal.ppat.1012991 (PMC11932488; doi:10.1371/journal.ppat.1012991)
Supplement: S1 Data — (XLSX) [file ppat.1012991.s011.xlsx]

## Sheet: Figure 1A
			ATP coelomocyte viability
					Uninfected		STDEV	T-test
			0 h	0.8111	0.8654	0.7721	0.0468586
			3 h	0.7958	0.7484	0.8422	0.0469009	0.616811
			6 h	0.7584	0.7064	0.823	0.0584134	0.285779
			12 h	0.7031	0.7541	0.8103	0.053621	0.217177
					107 AJ01 infection		STDEV	T-test
			0 h	0.7712	0.8022	0.8569	0.0433927
			3 h	0.7579	0.6177	0.7048	0.0707838	0.0848836
			6 h	0.6169	0.5532	0.5019	0.0576113	0.00470417
			12 h	0.6381	0.5451	0.4489	0.0946045	0.0245838
					108 AJ01 infection		STDEV	T-test
			0 h	0.75654	0.833	0.8011	0.0384043
			3 h	0.6273	0.6139	0.5418	0.0459859	0.00467709
			6 h	0.4368	0.4195	0.5534	0.0728286	0.00607871
			12 h	0.295604	0.3482	0.2517	0.0483152	0.000206172
					109 AJ01 infection		STDEV	T-test
			0 h	0.8811	0.8654	0.7721	0.0589242
			3 h	0.1924	0.2256	0.2043	0.0168203	0.00153646
			6 h	0.1095	0.1488	0.1129	0.0217748	0.000763266
			12 h	0.067408	0.0911	0.1022	0.0177717	0.000951735

## Sheet: Figure 1B
			LDH release
					Uninfected		STDEV	T-test
			0 h	0.0114426	0.0154982	0.0170349	0.00288916
			3 h	0.0158796	0.0259485	0.0217035	0.00505503	0.142596
			6 h	0.0284426	0.0264982	0.0230349	0.00273918	0.00792705
			12 h	0.0284613	0.0214927	0.0273466	0.00374326	0.0172609
					107 AJ01 infection		STDEV	T-test
			0 h	0.0217426	0.0196582	0.0102786	0.00610659
			3 h	0.0185728	0.0253906	0.0166178	0.00460556	0.541039
			6 h	0.038348	0.0402734	0.0244379	0.00864061	0.0548764
			12 h	0.0381232	0.0451563	0.0214379	0.0121821	0.111876
					108 AJ01 infection		STDEV	T-test
			0 h	0.0138826	0.0124682	0.0101149	0.00190325
			3 h	0.382209	0.44043	0.416422	0.029259	0.00170457
			6 h	0.636364	0.693281	0.602151	0.0460343	0.00173793
			12 h	0.685239	0.790234	0.723363	0.0531494	0.00178671
					109 AJ01 infection		STDEV	T-test
			0 h	0.0143126	0.0102298	0.0194446	0.00461731
			3 h	0.695015	0.758789	0.794546	0.0504185	0.0014485
			6 h	0.812317	0.779297	0.748778	0.0317775	0.000452866
			12 h	0.822092	0.769531	0.889488	0.0601313	0.00172729

## Sheet: Figure 2C
	intracellular AJ01 count
	NC	AjMLKL RNAi
	534	1033
	1023	895
	821	1218
	412	997
	629	1357
STDEV	241.453	185.132
T-test		0.0168849

## Sheet: Figure 2D
ATP coelomocyte viability
		NC group		STDEV	T-test
0 h	0.8111	0.8654	0.7721	0.0468586
3 h	0.7958	0.7484	0.8422	0.0469009
6 h	0.7584	0.7064	0.823	0.0584134
12 h	0.7031	0.7541	0.8103	0.053621
		siAjMLKL
0 h	0.8112	0.8048	0.77193	0.0210694	0.547881
3 h	0.7612	0.7955	0.7511	0.0232732	0.451267
6 h	0.5757	0.4975	0.5975	0.052584	#NAME?
12 h	0.4458	0.3878	0.4134	0.0290664	0.00210375

## Sheet: Figure 2F
Annexin V-/PI-
	NC group		STDEV	T-test
24.39	28.29	22.47	2.9656
	siAjMLKL
34.15	37.15	36.49	1.57645	0.0107345
Annexin V+/PI+
	NC group		STDEV	T-test
32.38	35.02	34.44	1.38742
	siAjMLKL
17.75	17.4	17.23	0.265141	0.00173429

## Sheet: Figure 2G
	LDH release
			NC group		STDEV	T-test
	0 h	0.8498	0.8711	0.8021	0.0353317
	3 h	0.6716	0.6923	0.6085	0.0436512
	6 h	0.4478	0.3994	0.3303	0.0590531
	12 h	0.2384	0.1687	0.1974	0.0350304
			siAjMLKL
	0 h	0.8112	0.8048	0.77193	0.0210694	0.146836
	3 h	0.7612	0.7955	0.7511	0.0232732	0.0287218
	6 h	0.5757	0.49759	0.5975	0.0525332	0.0232153
	12 h	0.4458	0.3878	0.4134	0.0290664	0.00142155

## Sheet: Figure 2K
	Cell surival ATP level
	concentration of GW807642X
	0	12.5	25	50	100
	0.876381	0.899255	0.847796	0.587359	0.483521
	0.859383	0.906992	0.781491	0.583033	0.296144
	0.81539	0.820391	0.787573	0.510301	0.413101
STDEV	0.0314751	0.0479222	0.0366518	0.0432947	0.094647
T-test		0.495721	0.119945	0.00188664	0.0790424

## Sheet: Figure 2L and 2M
Cell surival ATP level
	DMSO		STDEV	T-test
0.6233	0.5219	0.5954	0.052381
	GW807642X treated
0.7129	0.7054	0.7312	0.0132714	0.0389414
LDH release
	NC group		STDEV	T-test
0.4749	0.40195	0.4938	0.0485032
	siAjMLKL
0.2103	0.1834	0.2204	0.0191251	0.00592438

## Sheet: Figure 2O
	intracellular AJ01 count
	DMSO	NSA treated
	451	689
	833	915
	614	1028
	566	994
	736	1357
STDEV	148.609	240.913
T-test		0.0272707

## Sheet: Figure 3F
Cytotoxicity assay
	-IPTG			STDEV	T-test
AjMLKL	7452	8364	7036	679.262
AjMLKL-4HB	6354	7585	7936	830.791
AjMLKL-STYK_c	7036	8794	6799	1089.86
	+IPTG
AjMLKL	4	1	3	1.52753	0.00264186
AjMLKL-4HB	0	2	1	1	0.00430046
AjMLKL-STYK_c	8941	7833	6983	981.829	0.680262

[truncated: 20 more sheets: Figure 6C, Figure 6D, Figure 7A, Figure 7B, Figure 8L, Figure 8M, Figure 9A, Figure 9B, Figure 9E-9F, Figure 9G, Figure 9H-9I-9J, Fig 9L, Figure 9N, Figure 10A, Figure  10B, Figure 10C, Figure 10D, Figure 10E-10F, Figure 10G-10H, Sheet1]
